# Supplementary material for: Reprimo tissue-specific expression pattern is conserved between zebrafish and human
Source: PLoS One. 2017 May 31;12(5):e0178274. doi: 10.1371/journal.pone.0178274 (PMC5451059; doi:10.1371/journal.pone.0178274)
Supplement: S2 Table — (TXT) [file pone.0178274.s010.txt]

S2 Table. RT-qPCR Raw Data
Well Name	Tissue Type	Assay	Ct Avg. Treated Ind.	Rel. Quant. to Norm. Avg. (dR)	Relative quantity to normalizer	Mean relative quantity to normalizer
C1	Brain	RPRMa	27.31	0.711	0.712025098	0.477972659
C2	Brain	RPRMa	28.67	0.397	0.397768242
C3	Brain	RPRMa	29.73	0.543	0.543367431
C4	Brain	RPRMa	28.78	0.341	0.339151082
I1	Intestine	RPRMa	31.7	4.11E-03	0.004100456	0.027776334
I2	Intestine	RPRMa	30.67	2.40E-02	0.024013675
I3	Intestine	RPRMa	25.47	0.332	0.332171454
I4	Intestine	RPRMa	28.75	1.81E-02	0.018198962
C1	Brain	RPRMb	35.05	3.33E-03	0.003330605	0.000723192
C2	Brain	RPRMb	37.7	7.60E-04	0.000760903
C4	Brain	RPRMb	39.93	1.46E-04	0.000149248
I1	Intestine	RPRMb	37.4	7.89E-05	7.89E-05	0.000469203
I2	Intestine	RPRMb	35.6	7.92E-04	0.000787736
I3	Intestine	RPRMb	31.98	3.63E-03	0.00364466
I4	Intestine	RPRMb	35.16	2.14E-04	0.000214015
C1	Brain	RPRMl	26.72	1.07	1.071773463	0.698581334
C2	Brain	RPRMl	27.95	0.655	0.655196702
C3	Brain	RPRMl	27.78	2.09	2.099433367
C4	Brain	RPRMl	29.85	0.161	0.161544104
I1	Intestine	RPRMl	32.39	2.55E-03	0.002541683	0.015679246
I2	Intestine	RPRMl	31.11	1.78E-02	0.017701311
I3	Intestine	RPRMl	26.56	0.156	0.156041319
I4	Intestine	RPRMl	29.83	8.58E-03	0.008608634
C1	Brain	Bact	26.82	1	1
C2	Brain	Bact	27.34	1	1
C3	Brain	Bact	28.85	1	1
C4	Brain	Bact	27.22	1	1
I1	Intestine	Bact	23.77	1	1
I2	Intestine	Bact	25.29	1	1
I3	Intestine	Bact	23.88	1	1
I4	Intestine	Bact	22.97	1	1
